# Supplementary material for: Clinical Outcomes Associated with Monotherapy and Combination Therapy of Immune Checkpoint Inhibitors as First-Line Treatment for Advanced Hepatocellular Carcinoma in Real-World Practice: A Systematic Literature Review and Meta-Analysis
Source: Cancers (Basel). 2022 Dec 30;15(1):260. doi: 10.3390/cancers15010260 (PMC9818755; doi:10.3390/cancers15010260)
Supplement: Supplementary file 1 [file cancers-15-00260-s001.zip]

Archive with 1 entries (1 files):
- cancers-2029040-supplementary.pdf
